# Supplementary material for: Trends in antipsychotic prescribing among community-dwelling older adults with dementia, 2010-2018
Source: Health Aff Sch. 2025 Feb 26;3(2):qxaf021. doi: 10.1093/haschl/qxaf021 (PMC11878382; doi:10.1093/haschl/qxaf021)
Supplement: qxaf021_Supplementary_Data [file qxaf021_supplementary_data.zip]

Archive with 6 entries (6 files):
- Supplement Figure 2_Unadjusted prescribing rate.pdf
- Supplement Figure 2_Unadjusted prescribing rate_data.xlsx
- Supplement HA Scholar_02.08.2025.docx
- ICMJE coi_disclosure_All Authors_2025.01.21.docx
- ICMJE coi_disclosure_NHarawa.docx
- Supplement Figure 1_CONSORT Diagram.pdf
