# Supplementary material for: Trends in antipsychotic prescribing among community-dwelling older adults with dementia, 2010-2018
Source: Health Aff Sch. 2025 Feb 26;3(2):qxaf021. doi: 10.1093/haschl/qxaf021 (PMC11878382; doi:10.1093/haschl/qxaf021)
Supplement: qxaf021_Supplementary_Data [file qxaf021_supplementary_data.zip › Supplement Figure 2_Unadjusted prescribing rate_data.xlsx]

## Sheet: BarGraphTrends
2010-12 Before publication of recommendations	2013-15 Publication of Choosing Wisely recommendations (AGS, AMDA, APA)	2016-18 After publication of recommendations
121	142	142	Rate
93	99	107	Lower CI
148	185	177	Upper CI
28	43	35	Negative error value
27	43	35	Positive error value
